# Supplementary material for: Experimental and Theoretical Study of Cyclic Amine Catalysed Urethane Formation
Source: Polymers (Basel). 2022 Jul 13;14(14):2859. doi: 10.3390/polym14142859 (PMC9316557; doi:10.3390/polym14142859)
Supplement: Supplementary file 1 [file polymers-14-02859-s001.zip]

Archive with 1 entries (1 files):
- polymers-1752518-supplementary.pdf
